# Supplementary material for: Genomic characterization and comparative analysis of multidrug-resistant Salmonella Indiana sequence type 17 carrying mcr-9.1 in retail eggs from the United Arab Emirates
Source: Front Vet Sci. 2026 Jun 9;13:1825641. doi: 10.3389/fvets.2026.1825641 (PMC13286964; doi:10.3389/fvets.2026.1825641)
Supplement: Supplementary file 1 [file Table_1.xlsx]

## Sheet: Sheet1
	Supplementary table.1: Meta data of all 155 ST17 Salmonella isolates from Enterobase used in phyelogenatic tree construction.
	strain_ID	Collection Year	Country	Source Niche	Source Type	Source Details
1	SAL_DA9740AA	2011	Thailand	Food	Plant	dried chili
2	SAL_EA0284AA	2011	China	Aquatic Animal	Fish	frz tilapia
3	SAL_GA2484AA	2008	China	Poultry	Poultry	poultry; poultry slaughterhouse
4	SAL_HA8932AA	2014	China	Poultry	Poultry	chicken carcass
5	SAL_MA5299AA	2008	China	Human	Human	Homo sapiens
6	SAL_MA5303AA	1980	China	Poultry	Avian	Chicken
7	SAL_MA5304AA	2010	China	Poultry	Poultry	Broiler chicken
8	SAL_MA6037AA	2013	China	Poultry	Poultry	chicken
9	SAL_VA2382AA	2015	China	Poultry	Poultry	Chicken carcass
10	SAL_VA4278AA	2012	China	Poultry	Poultry	Broiler chicken
11	SAL_VA4287AA	2014	China	Wild Animal	Avian	duck
12	SAL_YA5331AA	2004	China	Human	Human	undefined
13	SAL_BB6643AA	2018	China	Poultry	Poultry	chicken; chicken
14	SAL_BB6646AA	2018	China	Poultry	Poultry	chicken; chicken
15	SAL_BB6648AA	2018	China	Poultry	Poultry	chicken; chicken
16	SAL_BB6649AA	2018	China	Poultry	Poultry	chicken; chicken
17	SAL_BB6650AA	2018	China	Poultry	Poultry	chicken; chicken
18	SAL_BB6654AA	2018	China	Poultry	Poultry	chicken; chicken
19	SAL_BB6663AA	2018	China	Poultry	Poultry	chicken; chicken
20	SAL_BB6664AA	2018	China	Poultry	Poultry	chicken; chicken
21	SAL_BB6665AA	2018	China	Poultry	Poultry	chicken; chicken
22	SAL_BB6672AA	2018	China	Poultry	Poultry	chicken; chicken
23	SAL_BB6673AA	2018	China	Poultry	Poultry	chicken; chicken
24	SAL_BB6678AA	2018	China	Poultry	Poultry	chicken; chicken
25	SAL_BB6680AA	2018	China	Poultry	Poultry	chicken; chicken
26	SAL_BB6681AA	2018	China	Poultry	Poultry	chicken; chicken
27	SAL_BB6685AA	2018	China	Poultry	Poultry	chicken; chicken
28	SAL_CB5611AA	2020	China	Aquatic Animal	Fish	FROZEN YELLOW CORVINA
29	SAL_CB7528AA	2013	China	Human	Human	Homo sapiens; Diarrheal patient
30	SAL_CB7529AA	2013	China	Human	Human	Homo sapiens; Diarrheal patient
31	SAL_CB7530AA	2012	China	Poultry	Poultry	chicken; Chicken product
32	SAL_CB7541AA	2011	China	Poultry	Poultry	chicken; Chicken product
33	SAL_CB7546AA	2014	China	Livestock	Bovine	beef; Beef product
34	SAL_CB7547AA	2014	China	Livestock	Swine	Pork; Pig product
35	SAL_CB7548AA	2014	China	Human	Human	Homo sapiens; Diarrheal patient
36	SAL_CB7549AA	2013	China	Human	Human	Homo sapiens; Diarrheal patient
37	SAL_CB7550AA	2013	China	Human	Human	Homo sapiens; Diarrheal patient
38	SAL_CB7551AA	2013	China	Human	Human	Homo sapiens; Diarrheal patient
39	SAL_CB7552AA	2010	China	Aquatic Animal	Shellfish	Spiral shell
40	SAL_DB1263AA	2011	China	Poultry	Poultry	Chicken carcass
41	SAL_DB1264AA	2011	China	Poultry	Poultry	Chicken carcass
42	SAL_DB1279AA	2016	Republic of Korea	Poultry	Poultry	chicken
43	SAL_DB1281AA	2017	China	Human	Human	anal swab
44	SAL_DB1428AA	2013	China	Poultry	Poultry	chicken
45	SAL_DB1430AA	2010	China	Poultry	Poultry	chicken
46	SAL_DB1452AA	2017	China	Poultry	Poultry	Diseased Chicken
47	SAL_DB4231AA	2013	China	Human	Human	Homo sapiens; human
48	SAL_DB5880AA	2010	China	Poultry	Poultry	Chicken
49	SAL_DB5884AA	2010	China	Poultry	Poultry	Chicken
50	SAL_DB6042AA	2011	China	Poultry	Poultry	Chicken
51	SAL_DB6043AA	2010	China	Poultry	Poultry	Chicken
52	SAL_DB6053AA	2010	China	Poultry	Poultry	Chicken
53	SAL_DB6054AA	2010	China	Poultry	Poultry	Chicken
54	SAL_DB6392AA	2004	China	Poultry	Poultry	Chicken
55	SAL_DB6433AA	2004	China	Livestock	Swine	Pork
56	SAL_DB6439AA	2006	China	Food	Food	Infant Nutrition Rice Formula
57	SAL_DB6448AA	2010	China	Poultry	Poultry	Chicken
58	SAL_DB6590AA	2010	China	Poultry	Poultry	Chicken
59	SAL_DB6593AA	2010	China	Poultry	Poultry	Chicken
60	SAL_DB6603AA	2010	China	Poultry	Poultry	Chicken
61	SAL_DB6606AA	2010	China	Poultry	Poultry	Chicken
62	SAL_DB6607AA	2011	China	Poultry	Poultry	Chicken
63	SAL_DB6620AA	2011	China	Poultry	Poultry	Chicken
64	SAL_DB6622AA	2011	China	Poultry	Poultry	Chicken
65	SAL_DB6624AA	2011	China	Poultry	Poultry	Chicken
66	SAL_DB6643AA	2009	China	Poultry	Poultry	Chicken
67	SAL_DB6646AA	2009	China	Poultry	Poultry	Chicken
68	SAL_DB6696AA	2010	China	Poultry	Poultry	Chicken
69	SAL_DB6732AA	2010	China	Poultry	Poultry	Chicken
70	SAL_EB2203AA	2012	China	Human	Human	human
71	SAL_EB2204AA	2012	China	Human	Human	human
72	SAL_EB2205AA	2012	China	Human	Human	human
73	SAL_EB2206AA	2012	China	Human	Human	human
74	SAL_EB2207AA	2011	China	Human	Human	human
75	SAL_EB2208AA	2011	China	Human	Human	human
76	SAL_EB2209AA	2011	China	Human	Human	human
77	SAL_EB2211AA	2011	China	Food	ND/Others	food
78	SAL_EB2212AA	2011	China	Food	ND/Others	food
79	SAL_EB2213AA	2011	China	Food	ND/Others	food
80	SAL_EB2214AA	2012	China	Food	ND/Others	food
81	SAL_EB2215AA	2011	China	Human	Human	human
82	SAL_EB2216AA	2011	China	Human	Human	human
83	SAL_EB2217AA	2011	China	Human	Human	human
84	SAL_EB2218AA	2011	China	Human	Human	human
85	SAL_EB2219AA	2011	China	Human	Human	human
86	SAL_EB2220AA	2012	China	Human	Human	human
87	SAL_EB2221AA	2012	China	Human	Human	human
88	SAL_EB2222AA	2012	China	Human	Human	human
89	SAL_EB2223AA	2012	China	Human	Human	human
90	SAL_EB2224AA	2012	China	Human	Human	human
91	SAL_EB2225AA	2012	China	Human	Human	human
92	SAL_EB2226AA	2012	China	Human	Human	human
93	SAL_EB2227AA	2014	China	Human	Human	human
94	SAL_EB2228AA	2012	China	Human	Human	human
95	SAL_EB2229AA	2012	China	Human	Human	human
96	SAL_EB2230AA	2013	China	Human	Human	human
97	SAL_EB2231AA	2013	China	Human	Human	human
98	SAL_HB8166AA	2014-08/2015-04	China	Poultry	Poultry	Chicken embryo
99	SAL_HB8183AA	2014-08/2015-04	China	Poultry	Poultry	Chicken embryo
100	SAL_HB8208AA	2014-08/2015-04	China	Poultry	Poultry	Chicken embryo
101	SAL_NB6869AA	2020	China	Poultry	Poultry	chicken; chicken meat
102	SAL_PB0279AA	2009	China	Poultry	Poultry	Chicken
103	SAL_PB0290AA	2012	China	Poultry	Poultry	Chicken; intestinal
104	SAL_PB0298AA	2012	China	Poultry	Poultry	Chicken; faces
105	SAL_PB7275AA	unknown	China	Poultry	Poultry	chicken meat
106	SAL_PB7286AA	unknown	China	Poultry	Poultry	chicken meat
107	SAL_PB7288AA	unknown	China	Poultry	Poultry	chicken meat
108	SAL_PB7289AA	unknown	China	Poultry	Poultry	chicken meat
109	SAL_PB7290AA	unknown	China	Poultry	Poultry	chicken meat
110	SAL_PB7291AA	unknown	China	Poultry	Poultry	chicken meat
111	SAL_PB7292AA	unknown	China	Poultry	Poultry	chicken meat
112	SAL_PB7293AA	unknown	China	Poultry	Poultry	chicken meat
113	SAL_PB7294AA	unknown	China	Poultry	Poultry	chicken meat
114	SAL_PB7295AA	unknown	China	Poultry	Poultry	chicken meat
115	SAL_PB7300AA	unknown	China	Poultry	Poultry	chicken meat
116	SAL_PB7301AA	unknown	China	Poultry	Poultry	chicken meat
117	SAL_PB7302AA	unknown	China	Poultry	Poultry	chicken meat
118	SAL_PB7303AA	unknown	China	Poultry	Poultry	chicken meat
119	SAL_PB7304AA	unknown	China	Human	Human	human
120	SAL_RB6914AA	2022	China	Food	Food	undefined
121	SAL_RB8217AA	2022	China	Poultry	Poultry	chicken
122	SAL_RB8226AA	2022	China	Poultry	Poultry	chicken
123	SAL_SB1062AA	unknown	China	Food	Avian	chicken meat
124	SAL_SB1064AA	unknown	China	Food	Avian	chicken meat
125	SAL_SB1065AA	unknown	China	Food	Avian	chicken meat
126	SAL_SB1066AA	unknown	China	Food	Avian	chicken meat
127	SAL_SB1068AA	unknown	China	Food	Avian	chicken meat
128	SAL_SB1069AA	unknown	China	Food	Avian	chicken meat
129	SAL_SB1087AA	unknown	China	Food	Avian	chicken meat
130	SAL_SB1089AA	unknown	China	Food	Avian	chicken meat
131	SAL_SB1144AA	unknown	China	Human	Human	human
132	SAL_SB1171AA	unknown	China	Food	Avian	chicken meat
133	SAL_SB1176AA	unknown	China	Food	Avian	chicken meat
134	SAL_SB1190AA	unknown	China	Food	Avian	chicken meat
135	SAL_SB1192AA	unknown	China	Food	Avian	chicken meat
136	SAL_SB1193AA	unknown	China	Food	Avian	chicken meat
137	SAL_SB1194AA	unknown	China	Food	Avian	chicken meat
138	SAL_VB9066AA	2023	China	Food	Food	undefined
139	SAL_VB9070AA	2023	China	Food	Food	undefined
140	SAL_WB7242AA	2017	China	Poultry	Poultry	Chicken
141	SAL_WB7947AA	2023	China	Poultry	Poultry	chicken
142	SAL_WB8237AA	2024	China	Poultry	Poultry	chicken
143	SAL_WB8425AA	2023	China	Poultry	Poultry	chicken
144	SAL_YB3582AA	2023	China	Poultry	Poultry	Poultry
145	SAL_YB3625AA	2022	China	Poultry	Poultry	Poultry
146	SAL_YB3635AA	2022	China	Poultry	Poultry	Poultry
147	SAL_YB3673AA	2023	China	Poultry	Poultry	Poultry
148	SAL_YB3695AA	2023	China	Poultry	Poultry	Poultry
149	SAL_YB3701AA	2023	China	Poultry	Poultry	Poultry
150	SAL_EC8773AA	2022	China	Human	Human	Homo sapiens; Age: 49; blood
151	SAL_GC7325AA	2023	China	Human	Human	Food staff
152	SAL_HC7135AA	2022	China	Human	Human	Food staff
153	SAL_IC8880AA	2021	China	Human	Human	undefined
154	SAL_TC8376AA	2022	China	Food	Animal-related	chicken meat
155	SAL_UC2059AA	2024	China	Food	Animal-related	chicken meat
